# Supplementary material for: Supramaximal Resection in Glioblastoma: Expanding Surgical Boundaries in the Era of Precision Neuro-Oncology—A Systematic Review
Source: Cancers (Basel). 2026 Apr 7;18(7):1182. doi: 10.3390/cancers18071182 (PMC13072266; doi:10.3390/cancers18071182)
Supplement: Supplementary file 1 [file cancers-18-01182-s001.zip]

Archive with 1 entries (1 files):
- cancers-4212355-supplementary.pdf
